# Supplementary material for: Sticky Pi is a high-frequency smart trap that enables the study of insect circadian activity under natural conditions
Source: PLoS Biol. 2022 Jul 7;20(7):e3001689. doi: 10.1371/journal.pbio.3001689 (PMC9262196; doi:10.1371/journal.pbio.3001689)
Supplement: S1 Table — We selected 18 taxa as discrete labels based on both visual examination and DNA barcoding evidence. This table describes the selected groups. Data on figshare. (XLSX) [file pbio.3001689.s008.xlsx]

## Sheet: Sheet1
name	taxonomic_rank	description	evidence
Background	NA	background noise, partial insects,…	visual
Insecta	Class	Unidentified insects	visual
Macropsis fuscula	Species	Hemiptera: Cicadellidae	DNA + visual
Typhlocybinae	Subfamily	Hemiptera: Cicadellidae	DNA + visual
Male Drosophila suzukii	Species	Diptera: Drosophilidae. Males can be confidently identified.	DNA + visual
Other drosophilids	Family	Drosophilid-like insects that were not D. suzukii males. Contained, at least, females D. suzukii, but also D. imigrans.	DNA + visual
Psychodidae	Family	Drain flies	visual
Calyptratae	Subsection	We labelled a variety of “large flies” as due to their visual similarity. DNA barcoding analysis revealed they were composed primarily of families Muscidae, Calliphoridae, Sarcophagidae and Tachinidae.	DNA + visual
Culicidae	Family	Mosquitoes	visual
Scriaridae	Family	Gnats	visual
Syrphidae	Family	Hoverflies	visual
Anthonomus rubi	Species	Coleoptera: Curculionidae	DNA + visual
Psyllobora vigintimaculata	Species	Coleoptera: Coccinellidae	DNA + visual
Elateridae	Family	Click beetles	visual
Coleoptera	Order	Other Coleoptera (not Elateridae, P. vigintimaculata or A. rubi)	visual
Figitidae	Family	Contains at least Leptopilina japonica. Likely others.	DNA + visual
Lasioglossum laevissimum	Species	Hymenoptera: Halictidae	DNA + visual
Lepidoptera	Order	Moths, generally large	visual
