# Supplementary material for: Sticky Pi is a high-frequency smart trap that enables the study of insect circadian activity under natural conditions
Source: PLoS Biol. 2022 Jul 7;20(7):e3001689. doi: 10.1371/journal.pbio.3001689 (PMC9262196; doi:10.1371/journal.pbio.3001689)
Supplement: S2 Table — Data are compiled as an excel spreadsheet with embedded images of the specimens of interest alongside the DNA sequence of their CO1. their DNA-inferred taxonomy and, when relevant, some additional notes. The printed labels in the images are 5×1 mm wide. The column “label_in_article corresponds to the visually distinct group to which insects were allocated. Data on figshare. CO1, cytochrome c oxidase subunit I. (XLSX) [file pbio.3001689.s009.xlsx]

## Sheet: specimens
specimen_id	tube_id	id	image_1	image_2	image_3	image_4	COI_raw_sequence	barcoding_results_summary	closest_BIN	order	family	confidence_family	genus	confidence_genus	species_top_hit	confidence_species
V1-2	1	2					>B1-2-LepF1_C01.ab1 NNNNNNNNNNNNNNNNNNNNNNNNNGNNTGTCANNNNNNTGGAACTTCTTAAGAATTTTAATTCGAGCAGAATTAGGTCA CCCAGGAGCATTAATTGGTGATGATCAAATTTATAATGTAATTGTTACAGCTCATGCATTTATTATAATTTTTTTTATAN TATTACCTATTATAATTGGAGGATTTGGAAATTGACTTGTTCCATTAATATTAGGAGCTCCCGATATAGCTTTTCCTCGA ATAAATAATATAAGTTTTTGATTATTACCTCCTGCTTTAACATTATTATTAGTAAGTAGAATAATAGAAAANGGAGCTGG AACTGGTTGAACTGTTTACCCTCCATTATCATCTAATATTGCACATGGAGGAGCT…	The submitted sequence has been matched to Hydrotaea ignava. This identification is solid unless there is a very closely allied congeneric species that has not yet been analyzed. Such cases are rare.	ABW3765	Diptera	Muscidae	100	Hydrotaea	100	ignava	99.2
V2-1	2	1					>B2-1-LepF1_D01.ab1 NNNNNNNNNGNNNNNNNNNTNNNNTGNAGCTGATCANGATNNTAGGAACTTCCCTAAGTATCCTAGTACGTGCTGAATTA GGACACCCTGGTGCTTTAATTGGAGATGATCAAATTTATAACGTAATTGTAACAGCTCATGCATTTATTATAATTTTTTT TATAGTTATACCAATTATAATTGGAGGATTTGGTAATTGATTAGTTCCTTTAATACTAGGAGCCCCAGATATAGCCTTTC CTCGAATAAATAATATAAGTTTTTGACTTCTACCTCCTGCACTAACTCTACTTCTAGTAAGTAGTATAGTTGAAAAGGGA GCTGGTACTGGCTGAACTGTTTACCCTCCCTTATCTTCTAATATTGCTCATAGAG…	The submitted sequence has been matched to Muscina levida . This identification is solid unless there is avery closely allied congeneric species that has not yet been analyzed. Such cases are rare.	AAB8817	Diptera	Muscidae	100	Muscina	100	levida	100
V2-2	2	2					>2-2-LepR1_A01.ab1 NNNNNNNNNNNNNNNNNNGATCGGATCTCCTCCTCCAGCAGGATCAAAAAATGAAGTATTTAAATTTCGATCTGTTAATA ATATAGTAATTGCTCCAGCTAATACTGGTAAAGATAAAAGAAGAAGTAAAGCTGTAATTACTACTGATCAAACAAATAAA GGTATTCGATCAAATGTAATACCTGTAGAACGTATATTAATTACAGTTGTAATGAAATTCACGGCTCCTAAAATAGATGA AATTCCAGCTAAATGTAAAGAAAAAATTGCTAAATCTACTGAAGCTCCTCTATGAGCAATATTAGAAGATAAGGGAGGGT AAACAGTTCAGCCAGTACCAGCTCCCTTTTCAACTATACTACTTACTAGAAGTAGA…	The submitted sequence has been matched to Muscina levida. This identification is solid unless there is a very closely allied congeneric species that has not yet been analyzed. Such cases are rare.	AAB8817	Diptera	Muscidae	100	Muscina	100	levida	100
V3-1	3	1					>3-1-LepR1_B01.ab1 NNNNNNNNNNGNNNNNNNNNNGNNNTCTCCTCCTCCTGCAGGGTCAAAGAATGATGTATTAAGATTTCGATCTGTTAAAA GTATTGTAATAGCTCCTGCTAATACAGGTAATGATAATAAAAGTAATAAAGCTGTAATTACTACTGATCATACAAATAAA GGTATTCGGTCAAAAGTAATTCCTGTTGATCGTATATTAATAACTGTAGTAATAAAATTTACAGCCCCTAAAATTGAAGA AATTCCTGCTAAGTGGAGAGAGAAAATAGCTAAATCTACAGAAGCTCCTCCATGGGCGATATTAGAAGATAGAGGTGGGT AAACTGTTCACCCTGTTCCAGCTCCGTTTTCTACTATACTACTAACTAATAATAAA…	A species level match could not be made, the queried specimen is likely to be one ofthe following: Lucilia silvarum Lucilia pilosiventris Lucilia regalis	AAG6746	Diptera	Calliphoridae	100	Lucilia	100	silvarum
V3-2	3	2					>3-2-LepR1_C01.ab1 NNNNNNNNNNNNGGNANNNNTGNGTCTCCTCCTCCTGCTGGGTCAAAGAATGAAGTATTAAGATTTCGATCAGTTAAANN TATANTAATAGCTCCAGCTAATACTGGTAATGATAATAAAAGTAATAAAGCTGTAATTACTACTGATCAAACGAATAAAG GCATTCGATCAAAAGTAATCCCTGTTGATCGTATATTAATAACTGTAGTAATAAAATTTACAGCTCCTAAAATTGATGAA ATTCCTGCTAAATGAAGAGAAAAAATAGCTAAATCAACAGAAGCTCCTCCATGAGCGATATTAGATGATAAAGGAGGGTA AACTGTTCATCCTGTTCCAGCTCCGTTTTCTACTATACTACTTACTAATAGTAAAG…	A species level match could not be made, the queried specimen is likely to be one ofthe following: Lucilia illustris Lucilia caesar Oiceoptoma inaequale	AAG6746	Diptera	Calliphoridae	100	Lucilia	100	silvarum
V3-4	3	4					>V3-4-LepR1_F10.ab1 NNNNNNNNNNTTNNNNNNNNATTGGGTCTCCTCCTCCTGCAGGGTCAAAGAATGATGTATTAAGATTTCGATCTGTTAAA AGTATTGTAATAGCTCCTGCTAATACAGGTAATGATAATAAAAGTAATAAAGCTGTAATTACTACTGATCATACAAATAA AGGTATTCGGTCAAAAGTAATTCCTGTTGATCGTATATTAATAACTGTAGTAATAAAATTTACAGCCCCTAAAATTGAAG AAATTCCTGCTAAGTGGAGAGAGAAAATAGCTAAATCTACAGAAGCTCCTCCATGGGCGATATTAGAAGATAGAGGTGGG TAAACTGTTCATCCTGTTCCAGCTCCGTTTTCTACTATACTACTAACTAATAATA…	A species level match could not be made, the queried specimen is likely to be one ofthe following: Lucilia silvarum Lucilia pilosiventris Lucilia regalis	AAG6746	Diptera	Calliphoridae	100	Lucilia	100	silvarum
V3-5	3	5					>V3-5-LepR1_G10.ab1 NNNNNNNNNNGNNNNNATTGGNTCTCCTCCTCCTGCAGGGTCAAAGAATGATGTATTAAGATTTCGATCTGTTAAAAGTA TTGTAATAGCTCCTGCTAATACAGGTAATGATAATAAAAGTAATAAAGCTGTAATTACTACTGATCATACAAATAAAGGT ATTCGGTCAAAAGTAATTCCTGTTGATCGTATATTAATAACTGTAGTAATAAAATTTACAGCCCCTAAAATTGAAGAAAT TCCTGCTAAGTGGAGAGAGAAAATAGCTAAATCTACAGAAGCTCCTCCATGGGCGATATTAGAAGATAGAGGTGGGTAAA CTGTTCACCCTGTTCCAGCTCCGTTTTCTACTATACTACTAACTAATAATAAAGT…	A species level match could not be made, the queried specimen is likely to be one ofthe following: Lucilia silvarum Lucilia pilosiventris Lucilia regalis	AAG6746	Diptera	Calliphoridae	100	Lucilia	100	silvarum
V3-6	3	6					>V3-6-LepR1_H10.ab1 NNNNNNNNNNNNGTTGGTNTNGATTGGGTCTCCTCCTCCTGCAGGGTCAAAGAATGATGTATTAAGATTTCGATCTGTTA AAAGTATTGTAATAGCTCCTGCTAATACAGGTAATGATAATAAAAGTAATAAAGCTGTAATTACTACTGATCATACAAAT AAAGGTATTCGGTCAAAAGTAATTCCTGTTGATCGTATATTAATAACTGTAGTAATAAAATTTACAGCCCCTAAAATTGA AGAAATTCCTGCTAAGTGGAGAGAGAAAATAGCTAAATCTACAGAAGCTCCTCCATGGGCGATATTAGAAGATAGAGGTG GGTAAACTGTTCACCCTGTTCCAGCTCCGTTTTCTACTATACTACTAACTAATAA…	A species level match could not be made, the queried specimen is likely to be one ofthe following: Lucilia silvarum Lucilia pilosiventris Lucilia regalis	AAG6746	Diptera	Calliphoridae	100	Lucilia	100	silvarum
V4-1	4	1					>V4-1-LepR1_A11.ab1 NNNNNNNNNNNNNNNATTGGGTCTCCTCCTCCTGCAGGGTCAAAGAATGATGTATTAAGATTTCGATCTGTTAAAAGTAT TGTAATAGCTCCTGCTAATACAGGTAATGATAATAAAAGTAATAAAGCTGTAATTACTACTGATCATACAAATAAAGGTA TTCGGTCAAAAGTAATTCCTGTTGATCGTATATTAATAACTGTAGTAATAAAATTTACAGCCCCTAAAATTGAAGAAATT CCTGCTAAGTGGAGAGAGAAAATAGCTAAATCTACAGAAGCTCCTCCATGGGCGATATTAGAAGATAGAGGTGGGTAAAC TGTTCATCCTGTTCCAGCTCCGTTTTCTACTATACTACTAACTAATAATAAAGTT…	A species level match could not be made, the queried specimen is likely to be one ofthe following: Lucilia silvarum Lucilia pilosiventris Lucilia regalis Lucilia richardsi	AAG6746	Diptera	Calliphoridae	100	Lucilia	100	silvarum
V4-3	4	3					>V4-3-LepR1_B11.ab1 NNNNNNNNNNGNNNNGATTGGGTCTCCTCCTCCTGCAGGGTCAAAGAATGATGTATTAAGATTTCGATCTGTTAAAANTA TTGTAATAGCTCCTGCTAATACAGGTAATGATAATAAAAGTAATAAAGCTGTAATTACTACTGATCATACAAATAAAGGT ATTCGGTCAAAAGTAATTCCTGTTGATCGTATATTAATAACTGTAGTAATAAAATTTACAGCCCCTAAAATTGAAGAAAT TCCTGCTAAGTGGAGAGAGAAAATAGCTAAATCTACAGAAGCTCCTCCATGGGCGATATTAGAAGATAGAGGTGGGTAAA CTGTTCATCCTGTTCCAGCTCCGTTTTCTACTATACTACTAACTAATAATAAAGT…	A species level match could not be made, the queried specimen is likely to be one ofthe following: Lucilia silvarum Lucilia pilosiventris Lucilia regalis Lucilia richardsi	AAG6746	Diptera	Calliphoridae	100	Lucilia	100	silvarum
V4-4	4	4					>V4-4-LepR1_D01.ab1 NNNNNNNGGNNTNGATTGGGTCTCCTCCTCCTGCAGGGTCAAAGAATGATGTATTAAGATTTCGATCTGTTAAAAGTATT GTAATAGCTCCTGCTAATACAGGTAATGATAATAAAAGTAATAAAGCTGTAATTACTACTGATCATACAAATAAAGGTAT TCGGTCAAAAGTAATTCCTGTTGATCGTATATTAATAACTGTAGTAATAAAATTTACAGCCCCTAAAATTGAAGAAATTC CTGCTAAGTGGAGAGAGAAAATAGCTAAATCTACAGAAGCTCCTCCATGGGCGATATTAGAAGATAGAGGTGGGTAAACT GTTCATCCTGTTCCAGCTCCGTTTTCTACTATACTACTAACTAATAATAAAGTTA…	A species level match could not be made, the queried specimen is likely to be one ofthe following: Lucilia silvarum Lucilia pilosiventris Lucilia regalis Lucilia richardsi	AAG6746	Diptera	Calliphoridae	100	Lucilia	100	silvarum
V4-5	4	5					>V4-5-LepR1_E01.ab1 NNNNNNNNNNNNNNNNNNNNNATTGGGTCTCCTCCTCCTGCAGGGNCNNNGAATGATGTATTAAGATTTCGATCTGTTAA AAGTATTGTAATAGCTCCTGCTAATACAGGTAATGATAATAAAAGTAATAAAGCTGTAATTACTACTGATCATACAAATA AAGGTATTCGGTCAAAAGTAATTCCTGTTGATCGTATATTAATAACTGTAGTAATAAAATTTACAGCCCCTAAAATTGAA GAAATTCCTGCTAAGTGGAGAGAGAAAATAGCTAAATCTACAGAAGCTCCTCCATGGGCGATATTAGAAGATAGAGGTGG GTAAACTGTTCATCCTGTTCCAGCTCCGTTTTCTACTATACTACTAACTAATAAT…	The submitted sequence has been matched to Lucilia silvarum . This identification is solid unless there is avery closely allied congeneric species that has not yet been analyzed. Such cases are rare.	AAG6746	Diptera	Calliphoridae	100	Lucilia	100	silvarum	100
V5-1	5	1					>V5-1-LepR1_A05.ab1 NNNNNNNNNNNNTNNNNNNNGNNAGGANCTCCNCCTCCTGCAGGGTCAAAGAATGAGGTATTAAGATTTCGATCTGTTAA TANTATNGTAATAGCTCCAGCTAATACTGGTAAAGATAAAAGTAATAATAAAGCTGTAATAACTACAGATCAAACAAATA AAGGTATTCGATAAAATGTAATTCCAGTAGATCGTATATTAATTACAGTTGTAATAAAATTTACAGCTCCTAAAATAGAT GAAATACCTGCGAGATGAAGAGAGAAAATTGCTAAATCAACTGAAGCTCCTCTATGAGCAATGTTAGATGAAAGTGGAGG GTAAACAGTTCAACCAGTACCAGCTCCATTTTCTACTATACTTCTTACTAGTAAT…	A species level match could not be made, the queried specimen is likely to be one ofthe following: Fannia canicularis Fannia subpubescens Fannia sp. Fannia hirundinis	AAF7101	Diptera	Fanniidae	100	Fannia	100	canicularis	99.84
V5-2	5	2					>V5-2-LepR1_B05.ab1 NNNNNNNNNNNNNNNNNTTGGNTCTCCTCCTCCTGCAGGGTCAAAAAATGATGTATTTANATTTCGATCTGTTAATANNA TAGTAATAGCACCAGCTAATACGGGTAAAGATAATAAAAGAAGTAATGCTGTAATTACTACTGATCAAACAAATAAAGGT ATTCAGTCAAAAGTAATTCCTGTAGATCGTATATTAATTACAGTACTAATAAAATTTACGGCTCCTAAAATTGATGAAAT TCCTGCTAAATGTAAAGAAAAAATTGCTAAATCAACAGAAGCTCCACCATGAACGATATTAGAAGATAGAGGAGGATAAA CAGTTCATCCAGTCCCAGCTCCTTTTTCTACTATACTTCTTACCAATAATAAAGT…	The submitted sequence has been matched to Delia florilega . This identification is solid unless there is a veryclosely allied congeneric species that has not yet been analyzed. Such cases are rare.	ACR4394	Diptera	Anthomyiidae	100	Delia	100	florilega	99.1
V5-4	5	4					>V5-4-LepR1_C05.ab1 NNNNNNNNNTNNNNNNNNTTGGGTCTCCTCCTCCTGCAGGGTCAAAAAATGATGTATTTAGATTTCGATCTGTTAATANC ATAGTAATAGCACCAGCTAATACGGGTAAAGATAATAAAAGAAGTAATGCTGTAATTACTACTGATCAAACGAATAAAGG TATTCGGTCAAAAGTAATTCCTGTAGATCGTATATTAATTACAGTAGTAATAAAATTTACGGCTCCTAAAATTGATGAAA TTCCTGCTAAATGTAAAGAAAAAATTGCTAAATCAACAGAAGCTCCACCATGAGCGATATTAGAAGATAGAGGAGGATAA ACAGTTCATCCAGTCCCAGCTCCATTTTCTACTATACTTCTTACCAATAATAAAG…	The submitted sequence has been matched to Delia florilega . This identification is solid unless there is a veryclosely allied congeneric species that has not yet been analyzed. Such cases are rare.	ACR4394	Diptera	Anthomyiidae	100	Delia	100	florilega	100
V5-5	5	5					>V5-5-LepR1_D05.ab1 NNNNNNNNNGNTANNNANTCNNNTCTCCTCCTCCTGCANGGNCAAAAAATGAAGTATTTAAATTACGATCTGTCAATAAT ATTGTGATTGCTCCAGCTAATACTGGTGAGATAAAAGAAGAAGTAATGCTGTAATTACTACTGATCAAACAATAAANGGT TTTNAATNAATTGTATTCCATGAAAAACGATTTTTATTTACAGATGTAATAAAATTCACGGCTCCTAAAATGAATAAAAT TCCTGTTAATGGTAAGAAAAAAATTGCTAATTCAACTGAAGCTCCTCTATGAGCAATATTAAAAGATAGAGGAGGGTAAA CAGTTCATCCAGTCCCAGCTCCCTTTTCAACTATACTNCTTACTATAAATAAAGT…	Poor sequencing quality; no hit in the BOLD system. The closest match in NCBI is Muscina levida (93% coverage and 89% sequence identify). Re-amplification of CO1 and re-sequencing may be needed.	AAB8817	Diptera	Muscidae		Muscina		levida
V5-6	5	6					>V5-6-LepR1_E05.ab1 NNNNNNNNNNGNNANNNTTGGNTCTCCTCCTCCTGCTGGATCAAAAAATGATGTATTAAGATTTCGATCAGTTAATAATA TAGTAATAGCTCCAGCTAATACTGGTAAAGATAAAAGAAGTAATAAAGCTGTAATTACTACAGATCATACAAATAGAGGT ATTCGATCAAAAGTAATTCCTGTTGATCGTATATTAATTACAGTTGTAATAAAATTTACAGCTCCTAAAATAGATGAAAT TCCAGCTAAATGAAGAGAAAAAATTGCTAAATCAACAGAAGCTCCTCCATGAGCAATATTTGAAGATAACGGAGGGTAAA CAGTTCATCCTGTTCCAGCTCCGTTTTCTACTATACTACTTACTAACAATAAAGT…	The submitted sequence has been matched to Scathophaga furcata . This identification is solid unless thereis a very closely allied congeneric species that has not yet been analyzed. Such cases are rare.	AAD0853	Diptera	Scathophagidae	100	Scathophaga	100	furcata	100
V5-7	5	7					>V5-7-LepR1_F05.ab1 NNNNNNNNNNNNTNAATTGGGTCTCCTCCTCCTGCAGGGTCAAAAAATGATGTATTTAGATTTCGATCTGTTAATANCAT AGTAATAGCACCAGCTAATACGGGTAAAGATAATAAAAGAAGTAATGCTGTAATTACTACTGATCAAACGAATAAAGGTA TTCGGTCAAAAGTAATTCCTGTAGATCGTATATTAATTACAGTAGTAATAAAATTTACGGCTCCTAAAATTGATGAAATT CCTGCTAAATGTAAAGAAAAAATTGCTAAATCAACAGAAGCTCCACCATGAGCGATATTAGAAGATAGAGGAGGATAAAC AGTTCATCCAGTCCCAGCTCCATTTTCTACTATACTTCTTACCAATAATAAAGTT…	The submitted sequence has been matched to Delia florilega . This identification is solid unless there is a veryclosely allied congeneric species that has not yet been analyzed. Such cases are rare.	ACR4394	Diptera	Anthomyiidae	100	Delia	100	florilega	100
V5-8	5	8					>V5-8-LepR1_G05.ab1 NNNNNNNNNNNTNNTTGGGTCTCCTCCTCCTGCAGGGTCAAAAAATGATGTATTTAGATTTCGATCTGTTAATAGCATAG TAATAGCACCAGCTAATACGGGTAAAGATAATAAAAGAAGTAATGCTGTAATTACTACTGATCAAACGAATAAAGGTATT CGGTCAAAAGTAATTCCTGTAGATCGTATATTAATTACAGTAGTAATAAAATTTACGGCTCCTAAAATTGATGAAATTCC TGCTAAATGTAAAGAAAAAATTGCTAAATCAACAGAAGCTCCACCATGAGCGATATTAGAAGATAGAGGAGGATAAACAG TTCATCCAGTCCCAGCTCCATTTTCTACTATACTTCTTACCAATAATAAAGTTAA…	The submitted sequence has been matched to Delia florilega . This identification is solid unless there is a veryclosely allied congeneric species that has not yet been analyzed. Such cases are rare.	ACR4394	Diptera	Anthomyiidae	100	Delia	100	florilega	100
V6-1	6	1					>V6-1-LepR1_H05.ab1 NNNNNNNNNNNGNNNNNATGGGANCTCCTCCTCCTGCAGGGTCAAAAAAAGAAGTATTTAAATTTCGATCTGTCAATAAT ATTGTAATAGCTCCTGCTAGAACAGGTAAAGATAATAGTAATAATAAAGCTGTAATTGCTACAGATCATACAAATAAAGG TATTCGATCAAAAGTAATTCCTGTAGATCGTATATTAATTACTGTAGTAATAAAATTTACGGCTCCTAAAATTGAGGAAA TTCCTGCTAAATGTAATGAAAAAATAGCTAAATCTACAGAAGCCCCACCATGAGCAATATTAGAAGATAGAGGAGGGTAT ACAGTTCAACCTGTTCCAGCTCCATTTTCTACTATACTTCTTATAAGGAGTAGAG…	A species level match could not be made, the queried specimen is likely to be one ofthe following: Coenosia tigrina Coenosia sp. OPC-2018	AAB5609	Diptera	Muscidae	100	Coenosia	100	tigrina	100
V6-2	6	2					>V6-2-LepR1_A06.ab1 NNNNNNNNNNNNNNNNNGATGGGANCTCCTCCTCCTGCAGGGTCAAAAAAAGAAGTATTTAAATTTCGATCTGTCAATAA TATTGTAATAGCTCCTGCTAGAACAGGTAAAGATAATAGTAATAATAAAGCTGTAATTGCTACAGATCATACAAATAAAG GTATTCGATCAAAAGTAATTCCTGTAGATCGTATATTAATTACTGTAGTAATAAAATTTACGGCTCCTAAAATTGAGGAA ATTCCTGCTAAATGTAATGAAAAAATAGCTAAATCTACAGAAGCCCCACCATGAGCAATATTAGAAGATAGAGGAGGGTA TACAGTTCAACCTGTTCCAGCTCCATTTTCTACTATACTTCTTATAAGGAGTAGA…	A species level match could not be made, the queried specimen is likely to be one ofthe following: Coenosia tigrina Coenosia sp. OPC-2018	AAB5609	Diptera	Muscidae	100	Coenosia	100	tigrina	100
V6-3	6	3					>V6-3-LepR1_B06.ab1 NNNNNNNNNNGNNNNNNTACTGGGTCNCCCCCTCCTGCAGGGTCAAAGAAAGAAGTATTTAGATTTCGATCTGTTAATAG TATAGTAATTGCTCCAGCTAATACTGGTAAAGATAAAAGTAATAATAATGCAGTAATTACTACTGATCATACAAATAAAG GTATTCGATCAAATGAAATACCTGTTGATCGTATATTAATTACAGTAGTAATAAAATTTACTGCTCCTAAAATAGAGGAA ATTCCAGCTAAATGGAGTGAAAAAATTGTTAAATCAACAGAAGCTCCTCTATGAGCAATGTTGGAAGATAATGGAGGGTA AACAGTTCATCCAGTCCCAGCTCCATTTTCAACTATTCTACTAGTTAATAATAAA…	The submitted sequence has been matched to Phaonia tuguriorum . This identification is solid unless there isa very closely allied congeneric species that has not yet been analyzed. Such cases are rare.	AAL2750	Diptera	Muscidae	100	Phaonia	100	tuguriorum	100
V6-4	6	4					>V6-4-LepR1_C06.ab1 NNNNNNNGNNATANNNNGGNTCTCCTCCTCCAGCAGGATCAAAAAATGAAGTATTTAAATTTCGATCTGTTAATAATATA GTAATTGCTCCAGCTAATACTGGTAAAGATAAAAGAAGAAGTAAAGCTGTAATTACTACTGATCAAACAAATAAAGGTAT TCGATCAAATGTAATACCTGTAGAACGTATATTAATTACAGTTGTAATGAAATTCACGGCTCCTAAAATAGATGAAATTC CAGCTAAATGTAAAGAAAAAATTGCTAAATCTACTGAAGCTCCTCTATGAGCAATATTAGAAGATAAGGGAGGGTAAACA GTTCAGCCAGTACCAGCTCCCTTTTCAACTATACTACTTACTAGAAGTAGAGTTA…	The submitted sequence has been matched to Muscina levida . This identification is solid unless there is avery closely allied congeneric species that has not yet been analyzed. Such cases are rare.	AAB8817	Diptera	Muscidae	100	Muscina	100	levida	100
V7-1	7	1					>V7-1-LepR1_D06.ab1 NNNNNNNNGGNNNNNNTGGATCTCCTCCTCCTGCAGGATCAAAAAATGAAGTATTTAAATTTCGATCTGTTAATAATATA GTAATAGCTCCTGCTAATACAGGTAAAGATAAAAGTAGTAGTAAAGCTGTAATGGCTACTGATCATACAAATAAGGGTAT TCGATCAAATGTAATTCCTTTTGATCGTATATTAATAACAGTAGTAATAAAATTTACAGCTCCTAAAATAGAAGAAATTC CTGCTAAATGTAAAGAAAAAATAGCTAAATCAACAGAAGCTCCTCTATGAGCAATATTGGAAGATAAAGGGGGATAAACA GTTCAGCCAGTTCCAGCTCCATTTTCTACTATACTTCTAACTAATAATAAAATTA…	The submitted sequence has been matched to Helina depuncta . This identification is solid unless there is avery closely allied congeneric species that has not yet been analyzed. Such cases are rare.	AAG1711	Diptera	Muscidae	100	Helina	100	depuncta	100
V7-2	7	2					>V7-2-LepR1_E06.ab1 NNNNNNNNNNNNNNNNATGGGATCTCCTCCTCCTGCAGGGTCAAAAAAAGAAGTATTTAAATTTCGATCTGTCAATAATA TTGTAATAGCTCCTGCTAGAACAGGTAAAGATAATAGTAATAATAAAGCTGTAATTGCTACAGATCATACAAATAAAGGT ATTCGATCAAAAGTAATTCCTGTAGATCGTATATTAATTACTGTAGTAATAAAATTTACGGCTCCTAAAATTGAGGAAAT TCCTGCTAAATGTAATGAAAAAATAGCTAAATCTACAGAAGCCCCACCATGAGCAATATTAGAAGATAGAGGAGGGTATA CAGTTCAACCTGTTCCAGCTCCATTTTCTACTATACTTCTTATAAGGAGTAGAGT…	A species level match could not be made, the queried specimen is likely to be one ofthe following: Coenosia tigrina Coenosia sp. OPC-2018	AAB5609	Diptera	Muscidae	100	Coenosia	100	tigrina	100
V7-3	7	3					>V7-3-LepR1_F06.ab1 NNNNNNNNNGGNATAAATTGGATCTCCTCCTCCTGCAGGATCAAAAAATGAAGTATTTAAATTTCGATCTGTTAATAATA TAGTAATAGCTCCTGCTAATACAGGTAAAGATAAAAGTAGTAGTAAAGCTGTAATGGCTACTGATCATACAAATAAGGGT ATTCGATCAAATGTAATTCCTTTTGATCGTATATTAATAACAGTAGTAATAAAATTTACAGCTCCTAAAATAGAAGAAAT TCCTGCTAAATGTAAAGAAAAAATAGCTAAATCAACAGAAGCTCCTCTATGAGCAATATTGGAAGATAAAGGGGGATAAA CAGTTCAGCCAGTTCCAGCTCCATTTTCTACTATACTTCTAACTAATAATAAAAT…	A species level match could not be made, the queried specimen is likely to be one ofthe following: Helina evecta Helina depuncta	AAG1711	Diptera	Muscidae	100	Helina	100	depuncta	100
V8-1	8	1					>V8-1-LepR1_F01.ab1 NNNNNNNNGNNNNNNNNGATTGGNNCTCCTCCTCCTGCAGGANCAAAAAATGAAGTATTAAAATTTCGATCAGTTAATAA TATAGTAATAGCTCCTGCTAAAACAGGTAAGGATAATAAAAGAAGTAAAGCTGTAATAGCTACAGATCATACAAATAGTG GTATTCGATCAAATGTAATTCCTATTGCTCGTATATTAATTACTGTAGTAATAAAATTTACTGCTCCTAAAATTGAAGAA ATTCCTGCTAAGTGAAGAGAAAAAATTGCTAAATCAACAGAAGTTCCTCTATGAGCAATATTAGCTGAAAGTGGTGGGTA AACTGTTCATCCTGTTCCAGCTCCGTTTTCAACTATACTACTTATTAATAGTAAA…	The submitted sequence has been matched to Athrycia cinerea . This identification is solid unless there is avery closely allied congeneric species that has not yet been analyzed. Such cases are rare.	AAP8649	Diptera	Tachinidae	100	Athrycia	100	cinerea	99.8
V8-2	8	2					>V8-2-LepR1_G01.ab1 NNNNNNNNNNNNNNNNNNNANNNNCTCCTCCTCCGGCAGGGTCANAAATGAAGTATTAATATTTCGGTCAGTTAATAATA TANTAATTGCTCCAGCAAGTACAGGTAATGAAAGTAATAAAAGCAAGGCTGTAATTACTACTGATCATACAAATAAAGGT ATTCTATCAAAGGTAATTCCTGTAAATCGTATGTTAATAACTGTACTAATAAAATTTACTGCTCCTAAGATTGAAGAAAT TCCANCTAAATGAATATAGAAAATANCTAAATCAACCGATGCTCCTCCATGAGCAGTATTAGATGATAANGGANGGTAAA CAATTCATCCTGCCCCANATCCATTTTCTACTATACTACTTACTAAAAGCAATGT…	Results coming from NCBI blast	NA	Diptera	Sarcophagidae		Sarcophaga
V8-3	8	3					>V8-3-LepR1_H01.ab1 NNNNNNNNNNNNTTNNNNAAATTGGNTCTCCNCCTCCAGCAGGGTCAAAAAACGAAGTATTAAGATTTCGATCTGTTAAT AATATANTAATTGCTCCAGCTAAAACGGGTAATGATAAAAGAAGTAATAAAGCTGTAATTACTACTGATCAAACAAATAA TGGTATTCGATCAAATGTAATTCCTATAGATCGTATATTAATTACAGTTGTAATAAAATTTACTGCTCCTAAAATTGAAG AAATTCCAGCTAAATGAAGAGAAAAAATAGCTAAATCAACTGAAGACCCTCCATGAGCAATATTAGAAGATAAAGGAGGA TAAACAGTTCATCCTGTACCAGCTCCATTTTCTACTATTCTTCTTATAAGTAATA…	A species level match could not be made, the queried specimen is likely to be one ofthe following: Winthemia rufopicta Winthemia sp. MO1 Winthemia sp. JOS1	ACF5115	Diptera	Tachinidae	100	Winthemia	100	rufopicta	99.76
V9-1	9	1					>V9-1-LepR1_A02.ab1 NNNNNNNNNNNNNNNATGGGNNCTCCTCCTCCTGCAGGGTCAAAAAAAGAAGTATTTAAATTTCGATCTGTCAATAATAT TGTAATAGCTCCTGCTAGAACAGGTAAAGATAATAGTAATAATAAAGCTGTAATTGCTACAGATCATACAAATAAAGGTA TTCGATCAAAAGTAATTCCTGTAGATCGTATATTAATTACTGTAGTAATAAAATTTACGGCTCCTAAAATTGAGGAAATT CCTGCTAAATGTAATGAAAAAATAGCTAAATCTACAGAAGCCCCACCATGAGCAATATTAGAAGATAGAGGAGGGTATAC AGTTCAACCTGTTCCAGCTCCATTTTCTACTATACTTCTTATAAGGAGTAGAGTT…		AAB5609	Diptera	Muscidae	100	Coenosia	98.5	tigrina	98.53
V9-2	9	2					>V9-2-LepR1_B02.ab1 NNNNNNGNTNGNNNNGANCGGNNCTCCTCCTCCAGCAGGATCAAAAAATGAAGTATTTAAATTTCGATCTGTTAATAATA TAGTAATTGCTCCAGCTAATACTGGTAAAGATAAAAGAAGAAGTAAAGCTGTAATTACTACTGATCAAACAAATAAAGGT ATTCGATCAAATGTAATACCTGTAGAACGTATATTAATTACAGTTGTAATGAAATTCACGGCTCCTAAAATAGATGAAAT TCCAGCTAAATGTAAAGAAAAAATTGCTAAATCTACTGAAGCTCCTCTATGAGCAATATTAGAAGATAAGGGAGGGTAAA CAGTTCAGCCAGTACCAGCTCCCTTTTCAACTATACTACTTACTAGAAGTAGAGT…	The submitted sequence has been matched to Muscina levida . This identification is solid unless there is avery closely allied congeneric species that has not yet been analyzed. Such cases are rare.	AAB8817	Diptera	Muscidae	100	Muscina	100	levida	100
V11-1	11	1					>V11-1-LepR1_A06.ab1 NNNNNNNNTNNNNNNNTTGGGTCTCCTCCTCCTGCAGGGTCAAAAAATGATGTATTTAGATTTCGATCTGTTAATAGCAT AGTAATAGCACCAGCTAATACGGGTAAAGATAATAAAAGAAGTAATGCTGTAATTACTACTGATCAAACGAATAAAGGTA TTCGGTCAAAAGTAATTCCTGTAGATCGTATATTAATTACAGTAGTAATAAAATTTACGGCTCCTAAAATTGATGAAATT CCTGCTAAATGTAAAGAAAAAATTGCTAAATCAACAGAAGCTCCACCATGAGCGATATTAGAAGATAGAGGAGGATAAAC AGTTCATCCAGTCCCAGCTCCATTTTCTACTATACTTCTTACCAATAATAAAGT…	The submitted sequence has been matched to Delia florilega . This identification is solid unless there is a veryclosely allied congeneric species that has not yet been analyzed. Such cases are rare.	ACR4394	Diptera	Anthomyiidae	100	Delia	100	florilega	100
V11-2	11	2					>V11-2-LepR1_B06.ab1 NNNNNNNNNNGGNNNNNANTGGNTCTCCTCCTCCTGCTGGATCAAAAAATGATGTATTAAGATTTCGATCAGTTAATAAT ATAGTAATAGCTCCAGCTAATACTGGTAAAGATAAAAGAAGTAATAAAGCTGTAATTACTACAGATCATACAAATAGAGG TATTCGATCAAAAGTAATTCCTGTTGATCGTATATTAATTACAGTTGTAATAAAATTTACAGCTCCTAAAATAGATGAAA TTCCAGCTAAATGAAGAGAAAAAATTGCTAAATCAACAGAAGCTCCTCCATGAGCAATATTTGAAGATAACGGAGGGTAA ACAGTTCATCCTGTTCCAGCTCCGTTTTCTACTATACTACTTACTAACAATAAA…	The submitted sequence has been matched to Scathophaga furcata . This identification is solid unless thereis a very closely allied congeneric species that has not yet been analyzed. Such cases are rare.	AAD0853	Diptera	Scathophagidae	100	Scathophaga	100	furcata	100
V11-3	11	3					>V11-3-LepR1_A05.ab1 NNNNNNNGNNTNNNNANNTTGGGTCTCCTCCTCCTGCAGGGTCAAAAAATGATGTATTTAGATTTCGATCTGTTAATANN ATAGTAATAGCACCAGCTAATACGGGTAAAGATAATAAAAGAAGTAATGCTGTAATTACTACTGATCAAACGAATAAAGG TATTCGGTCAAAAGTAATTCCTGTAGATCGTATATTAATTACAGTAGTAATAAAATTTACGGCTCCTAAAATTGATGAAA TTCCTGCTAAATGTAAAGAAAAAATTGCTAAATCAACAGAAGCTCCACCATGAGCGATATTAGAAGATAGAGGAGGATAA ACAGTTCATCCAGTCCCAGCTCCATTTTCTACTATACTTCTTACCAATAATAAA…	The submitted sequence has been matched to Delia florilega . This identification is solid unless there is a veryclosely allied congeneric species that has not yet been analyzed. Such cases are rare.	ACR4394	Diptera	Anthomyiidae	100	Delia	100	florilega	100
V13-1	13	1					>V13-1-LepR1_B06.ab1 NNNNNNNNNNGNNNNNATGGGANCTCCTCCTCCTGCAGGGTCAAAAAAAGAAGTATTTAAATTTCGATCTGTCAATAATA TTGTAATAGCTCCTGCTAGAACAGGTAAAGATAATAGTAATAATAAAGCTGTAATTGCTACAGATCATACAAATAAAGGT ATTCGATCAAAAGTAATTCCTGTAGATCGTATATTAATTACTGTAGTAATAAAATTTACGGCTCCTAAAATTGAGGAAAT TCCTGCTAAATGTAATGAAAAAATAGCTAAATCTACAGAAGCCCCACCATGAGCAATATTAGAAGATAGAGGAGGGTATA CAGTTCAACCTGTTCCAGCTCCATTTTCTACTATACTTCTTATAAGGAGTAGAG…	A species level match could not be made, the queried specimen is likely to be one of the following: Coenosia tigrina Coenosia sp. OPC-2018	AAB5609	Diptera	Muscidae	100	Coenosia	100	tigrina	100
V13-3	13	3					>V13-3-LepR1_C06.ab1 NNNNNNNNNNNNNNNNGATGGGNNCTCCTCCTCCTGCAGGGTCAAAAAAAGAAGTATTTAAATTTCGATCTGTCAATAAT ATTGTAATAGCTCCTGCTAGAACAGGTAAAGATAATAGTAATAATAAAGCTGTAATTGCTACAGATCATACAAATAAAGG TATTCGATCAAAAGTAATTCCTGTAGATCGTATATTAATTACTGTAGTAATAAAATTTACGGCTCCTAAAATTGAGGAAA TTCCTGCTAAATGTAATGAAAAAATAGCTAAATCTACAGAAGCCCCACCATGAGCAATATTAGAAGATAGAGGAGGGTAT ACAGTTCAACCTGTTCCAGCTCCATTTTCTACTATACTTCTTATAAGGAGTAGA…	A species level match could not be made, the queried specimen is likely to be one of the following: Coenosia tigrina Coenosia sp. OPC-2018	AAB5609	Diptera	Muscidae	100	Coenosia	100	tigrina	100
V17-1	17	1					>V17-1-LepR1_C06.ab1 NNNNNNNNNTGNNANNATTGGNTCTCCTCCTCCGAAGGGTCAAAAAATGAAGTATTTAAATTTCGATCTGTTAAAANTAT AGTAATAGCTCCTGCTAAAACTGGGAGAGATAATAGTAATAATATAGCAGTAATTTTTACTGATCATGGGAATAAAGGAA TTTGATCATAATTAATTGAAATATTTTTTATAATTAAAATAGATACAATAAAGTTGATTGCTCCTATAATAGATGAAATT CCTGCAATATGTAATGAAAAGATAGTGTAATCTACTGAAATTGATGAGTGGTATATAATTGAAGATAAGGGGGGGTATAC AGTTCACCCAGTTCCTGATCCTTATGATATAATACTTCTTATTAATAATATAAA…	A species level match could not be made. The nearest match is with Lasioglossum laevissimum	AAA7513	Hymenoptera	Halictidae	100	Lasioglossum	98.9	laevissimum	98.9
V17-2	17	2					>V17-2-LepR1_D06.ab1 NNNNNGNNNNNNNATTGGATCTCCTCCTCCNGAAGGGTCAAAAAATGAAGTATTTAAATTTCGATCTGTTAAAAGTATAG TAATAGCTCCTGCTAAAACTGGGAGAGATAATAGTAATAAGATAGCAGTAATTTTTACTGATCATGGGAATAAAGGAATT TGATCATAATTAATTGAAATATTTTTTATAAGTAAAATAGATACAATAAAGTTGATTGCTCCTATAATAGATGAAATTCC TGCAATATGTAATGAAAAGATAGTGTAATCTACTGAAATTGATGAGTGGTATATAATTGAAGATAAGGGGGGGTATACAG TTCACCCAGTTCCTGATCCAGATGATATAATACTTCTTATTAATAATATAAATA…	The submitted sequence has been matched to Lasioglossum laevissimum . This identification is solid unlessthere is a very closely allied congeneric species that has not yet been analyzed. Such cases are rare.	AAA7513	Hymenoptera	Halictidae	100	Lasioglossum	100	laevissimum	99.8
V17-3	17	3					>V17-3-LepR1_B05.ab1 NNNNNNNNGNNAANATTGGNTCTCCTCCTCCNGAAGGGTCAAAAAATGAAGTATTTAAATTTCGATCTGTTAAAAGTATA GTAATAGCTCCTGCTAAAACTGGGAGAGATAATAGTAATAAGATAGCAGTAATTTTTACTGATCATGGGAATAAAGGAAT TTGATCATAATTAATTGAAATATTTTTTATAAGTAAAATAGATACAATAAAGTTGATTGCTCCTATAATAGATGAAATTC CTGCAATATGTAATGAAAAGATAGTGTAATCTACTGAAATTGATGAGTGGTATATAATTGAAGATAAGGGGGGGTATACA GTTCACCCAGTTCCTGATCCAGATGATATAATACTTCTTATTAATAATATAAAT…	The submitted sequence has been matched to Lasioglossum laevissimum . This identification is solid unlessthere is a very closely allied congeneric species that has not yet been analyzed. Such cases are rare.	AAA7513	Hymenoptera	Halictidae	100	Lasioglossum	100	laevissimum	99.8
V20-1	20	1					>20-1-LepR1_D01.ab1 NNNNNNNNGTNNNNNNNNNNATNNNNNNCCCCCCCTCCAGAAGGGTCAAAAAAAGAAGTATTTAAATTCCGATCAGTTAA AAGTATNNTAATAGCACCTGCTAAAACTGGTAGAGAAAGTAATAATAAAATAGCTGTAATAAAAACTGATCAAACAAATA ATGGAATTTTATCAAAAGTAACCCCAATGCAACGTATGTTAATTACAGTTGTAATAAAATTCACTGCACCTAAAATAGAT GAAATACCTGCAAGATGTAGTGAAAAAATAGCTAAATCTACACTAGACCCTGAATGAGCAATATTAGATGATAGTGGTGG ATAAACTGTTCAACCTGTTCCAGCACCCACTTCAACAAAAGAACTTAAAATTAAT…		NA	Hemiptera	Cicadellidae		Empoasca		Empoasca sp. BOLD-2016
V20-2	20	2					>V20-2-LepR1_C05.ab1 NNNNNNNNGNNNNNANTGGNTCCCCTCCTCCTGAAGGGTCAAAAAAGGAAGTATTTAAATTTCGGTCAGTCAATAATATT GTGATAGCTCCAGCTAAAACAGGAAGAGAAAGTAAAAGCAAAATAGCTGTAATAAATACAGATCAAACAAATAAGGGGAT TTTATCAAATCTTATACCAGTACAACGTATATTAATTACAGTAGTAATAAAATTTACAGCACCCAAAATTGATGAAATTC CAGCTAAATGTAATGAAAAAATAGCTAAATCTACTCTAGCACCAGAGTGAGCAATATTAGAAGAAAGTGGGGGATATACA GTTCAACCAGTACCTGAACCTACTTCAACAAAAGAACTTAGAGTTAGTAAAAAT…		NA	Hemiptera	Cicadellidae		Empoasca		Empoasca sp.	Identity percentage 96.98% through NCBI blast
V21-1	21	1					>V21-1-LepR1_D05.ab1 NNNNNNNNNTNNNNNNNANTGNANNNNNCCTCCTGAAGGGTCAAAAAAGGAANTATTTAAATTACGATCAGTCAATAATA TTGTGATAGCTCCAGCTAAAACAGGAAGAGAAAGTAAAAGCAAAATAGCTGTAATAAATACAGATCAAACAAATAAAGGG ATTTTATCGNATCTTATACCAGTACAACGTATATTAATTACAGTAGTAATAAAATTTACAGCACCTAAAATTGATGAAAT TCCAGCTAAATGTAATGAGAAAATAGCTAAATCTACTCTAGCACCANAGTGAGCAATATTAGAAGAAAGGGGGGGATATA CAGTTCAGCCAGTACCTGCACCTACTTCAACAAAAGAACTTAAAGTTAGTAAAA…		NA	Hemiptera	Cicadellidae		Empoasca		Empoasca sp.	Identity percentage 98.20% through NCBI blast
V21-2	21	2					>21-2-LepR1_F01.ab1 NNNNNNNNNNNNNNNATTGNNTCCCCTCCTCCTGAAGGGTCAAAAAAGGAAGTATTTAAATTACGATCAGTCAATAATAT TGTGATAGCTCCAGCTAAAACAGGAAGAGAAAGTAAAAGCAAAATAGCTGTAATAAATACAGATCAAACAAATAAAGGGA TTTTATCAAATCTTATACCAGTACAACGTATATTAATTACAGTAGTAATAAAATTTACAGCACCTAAAATTGATGAAATT CCAGCTAAATGTAATGAGAAAATAGCTAAATCTACTCTAGCACCAGAGTGAGCAATATTAGAAGAAAGGGGGGGATATAC AGTTCAGCCAGTACCTGCACCTACTTCAACAAAAGAACTTAAAGTTAGTAAAAAT…	A species level match could not be made, the queried specimen is likely to be one ofthe following: Empoasca pteridis Empoasca sp. OR-2015 Empoasca sp.	NA	Hemiptera	Cicadellidae	100	Empoasca	100	pteridis	99.84
V21-7	21	7					>V21-7-LepR1_B01.ab1 NNNNNNNNNNNNNNNATTGGGTCCCTCCTCCTGAAGGGNCAAAAAAGGAANTATTTAAATTACGGTCAGTCAATAATATT GTAATAGCTCCAGCTAAAACAGGAAGAGAAAGTAAAAGCAAAATAGCTGTAATAAATACGGATCAAACAAATAAAGGAAT TTTATCAAATCTTATACCAGTACAACGTATATTAATTACAGTAGTAATAAAATTTACAGCACCTAAAATTGATGAAATTC CACCTAAATGTAATGAAAAAATAGCTAAATCTACTCTAGCACCAGAGTGAGCAATATTAGAAGAAAGTGGGGGGTACACA GTTCAACCAGTACCTGCACCTACTTCAACAAAAGAACTTAAAGTTAGTAAAAAT…	A species level match could not be made. The nearest match is with Empoasca pteridis .	NA	Hemiptera	Cicadellidae	100	Empoasca	97	pteridis	97.02
V21-9	21	9					>V21-9-LepR1_C01.ab1 NNNNNNNNNNNNNANTGGNNCCCCTCCTCCTGAAGGGTCAAAAAAGGAAGTATTTAAATTACGATCAGTCAATAATATTG TGATAGCTCCAGCTAAAACAGGAAGAGAAAGTAAAAGCAAAATAGCTGTAATAAATACAGATCAAACAAATAAAGGGATT TTATCAAATCTTATACCAGTACAACGTATATTAATTACAGTAGTAATAAAATTTACAGCACCTAAAATTGATGAAATTCC AGCTAAATGTAATGAGAAAATAGCTAAATCTACTCTAGCACCAGAGTGAGCAATATTAGAAGAAAGGGGGGGATATACAG TTCAGCCAGTACCTGCACCTACTTCAACAAAAGAACTTAAAGTTAGTAAAAATA…	A species level match could not be made. The nearest match is with Empoasca pteridis .	NA	Hemiptera	Cicadellidae	100	Empoasca	98.8	pteridis	98.77
V22-1	22	1					>22-1-LepR1_R_E01.ab1 NNNNNNNNNNNNNNNNTNNNNTAGGATCCCCTCCTCCTATAGGGTCAAAGAAGGAAGTATTGATATTTCGATCTGTTAGA NNNNNNTAATTGCCCCGGCTAATACTGGTAAGGATAATAATAATAAAATAGCGGTGATTAATACTGATCACACAAATAAA GGGGTTTTATCAAGATTTATTCCCAGAGGCCGCATATTTATAATAGTAGAAATAAAATTTACAGCTCCTAAAATAGAGGA AATACCTGCTAAGTGTAGACTAAAAATTACTAAATCTACTGAGGATCCTCTATGGGCAATATTAGCTGATAAAGGTGGAT AAACAGTTCATCCTGTTCCTGCTCCTATTTCTACCATTCTTCTGAAAATAAGT…	A species level match could not be made. The nearest match is with Psyllobora vigintimaculata .	ACN4256	Coleoptera	Coccinellidae	100	Psyllobora	98.1	vigintimaculata	98.15
V22-2	22	2					>22-2-LepR1_G01.ab1 NNNNNNNNNGGNNNNANTAGGATCCCCTCCTCCTATAGGGTCAAAGAAGGAAGTATTGATATTTCGATCTGTTAGAAGTA TTGTAATTGCCCCGGCTAATACTGGTAAGGATAATAATAATAAAATAGCGGTGATTAATACTGATCACACAAATAAAGGG GTTTTATCAAGATTTATTCCCAGAGGCCGCATATTTATAATAGTAGAAATAAAATTTACAGCTCCTAAAATAGAGGAAAT ACCTGCTAAGTGTAGGCTAAAAATTACTAAATCTACTGAGGATCCTCTATGGGCAATATTAGCTGATAAAGGTGGATAAA CAGTTCATCCTGTTCCTGCTCCTATTTCTACCATTCTTCTGAAAATAAGTAGAGT…	The submitted sequence has been matched to Psyllobora vigintimaculata . This identification is solid unlessthere is a very closely allied congeneric species that has not yet been analyzed. Such cases are rare.	ACN4256	Coleoptera	Coccinellidae	100	Psyllobora	100	vigintimaculata	99.6
V23-1	23	1					>23-1-LepR1_R_F01.ab1 NNNNNNNNNTNNGNNNNNNNGGNNCCCCTCCTCCTATAGGGTCAAAGAAGGAAGTATTGATATTTCGATCTGTTAGAAGT ATNGTAATTGCCCCGGCTAATACTGGTAAGGATAATAATAATAAAATAGCGGTGATTAATACTGATCACACAAATAAAGG GGTTTTATCAAGATTTATTCCCAGAGGCCGCATATTTATAATAGTAGAAATAAAATTTACAGCTCCTAAAATAGAGGAAA TACCTGCTAAGTGTAGACTAAAAATTACTAAATCTACTGAGGATCCTCTATGGGCAATATTAGCTGATAAAGGTGGATAA ACAGTTCATCCTGTTCCTGCTCCTATTTCTACCATTCTTCTGAAAATAAGCGG…	The submitted sequence has been matched to Psyllobora vigintimaculata . This identification is solid unlessthere is a very closely allied congeneric species that has not yet been analyzed. Such cases are rare.	ACN4256	Coleoptera	Coccinellidae	100	Psyllobora	100	vigintimaculata	99.6
V26-1	26	1					>V26-1-LepR1_F10.ab1 NNNNNNNNNNNNNNNNNNNNGNNCCCCTCCTCCGGCTGGATCAAAAAATGAGGTATTAATATTTCGGTCTGTAAGTAGTA TAGTAATTGCCCCAGCTAATACTGGTAATGAAATTAAAAGAAGAATAGTTGTGATTTTTACAGCTCAAATAAATAGGGGT ATTTGCTCAAATTTTATTTTTAAAGGTTTTATATTTAAGATGGTAGAAATAAAATTTATAGCTCCTAAGATAGAAGAAAT TCCAGCTATATGGAGTCTAAAAATTGCAAAATCAACTGAGGCTCCTTCATGAGCCAGATTTGATGAAAGGGGTGGGTATA CTGTTCATCCTGTTCCAGCTCCTTTTCCAATGATTCTACTTATAATAAGAAAAG…	The submitted sequence has been matched to Anthonomus rubi . This identification is solid unless there is avery closely allied congeneric species that has not yet been analyzed. Such cases are rare.	AAO1528	Coleoptera	Curculionidae	100	Anthonomus	100	rubi	99.68
V27-2	27	2					>V27-2-LepR1_E05.ab1 NNNNNNNNNGNNNNNANTGGATCTCCTCCTCCNGAAGGGTCAAAAAATGAAGTATTTAAATTTCGATCTGTTAAAAGTAT AGTAATAGCTCCTGCTAAAACTGGGAGAGATAATAGTAATAAGATAGCAGTAATTTTTACTGATCATGGGAATAAAGGAA TTTGATCATAATTAATTGAAATATTTTTTATAAGTAAAATAGATACAATAAAGTTGATTGCTCCTATAATAGATGAAATT CCTGCAATATGTAATGAAAAGATAGTGTAATCTACTGAAATTGATGAGTGGTATATAATTGAAGATAAGGGGGGGTATAC AGTTCACCCAGTTCCTGATCCAGATGATATAATACTTCTTATTAATAATATAAA…	The submitted sequence has been matched to Lasioglossum laevissimum . This identification is solid unlessthere is a very closely allied congeneric species that has not yet been analyzed. Such cases are rare.	AAA7513	Hymenoptera	Halictidae	100	Lasioglossum	100	laevissimum	99.84
V28-1	28	1					>V28-1-LepR1_F05.ab1 NNNNNNNNTNNNNNNNNNGGATCTCCTCCTCCNGAAGGGTCAAAAAATGAAGTATTTAAATTTCGATCTGTTAAAAGTAT AGTAATAGCTCCTGCTAAAACTGGGAGAGATAATAGTAATAAGATAGCAGTAATTTTTACTGATCATGGGAATAAAGGAA TTTGATCATAATTAATTGAAATATTTTTTATAAGTAAAATAGATACAATAAAGTTGATTGCTCCTATAATAGATGAAATT CCTGCAATATGTAATGAAAAGATAGTGTAATCTACTGAAATTGATGAGTGGTATATAATTGAAGATAAGGGGGGGTATAC AGTTCACCCAGTTCCTGATCCAGATGATATAATACTTCTTATTAATAATATAAA…	The submitted sequence has been matched to Lasioglossum laevissimum . This identification is solid unlessthere is a very closely allied congeneric species that has not yet been analyzed. Such cases are rare.	AAA7513	Hymenoptera	Halictidae	100	Lasioglossum	100	laevissimum	100
V30-1	30	1					>V30-1-LepR1_G08.ab1 NNNNNNNNNGNTNNNNNTTGNNTCCCCCCCTCCAACAGGATCATAAAAAGAAGTATTTAAATTACGATCACAATAATAAT ATAGTAATCCCCCCTGCTAAAACAGGTAAAGATAATAATAAAAGAATTGTTGTTAAAAAAATAGCTCAAATAAATAAAGT AATTTTATCTATTGTTATTAAATAAGGACGTATATTAATAATAGTAGAAATAAAATTAATTGACCCTAAAATCGAAGATA CCCCTCTTAAATGTAATGAAAAAATTACTAAATCAGTAGAAACCCCAGGATGACTATCTATTAAAGATAAAGGAGGATAA ACCGTTCACCCTGTCCCTGCCCCTTGATCAATTATCATCCTTGCCACCATTAAA…	A species level match could not be made, the queried specimen is likely to be one ofthe following: Leptopilina japonica Leptopilina sp. JP	ACD4002	Hymenoptera	Figitidae	100	Leptopilina	100	japonica	100
V30-7	30	7					>V30-7-LepR1_E08.ab1 NNNNNNNGNNNNNNTTGNATCCCCCCCTCCACAGGATCATAAAAAGAGGTATTTAAATTACGATCAAATAATAATATAGT AATCCCCCCTGCTAAAACAGGTAAAGATAATAATAAAAGAATTGTTGTTAAAAAAATAGCTCAAATAAATAAAGTAATTT TATCTATTGGTATTAAATAAGGACGTATATTAATAATAGTAGAAATAAAATTAATTGACCCTAAAATTGAAGATACCCCC CTTAAATGTAATGAAAAAATTACTAAATCAGTAGAAACCCCAGGATGGCTATCTATTAAAGATAAAGGAGGGTAAACCGG TCACCCTGGTCCTGCCCCTTGATCAATTATCATCTTTGTTATCATTAAAATCAT…	non-ideal sequencing results	ACD4002	Hymenoptera	Figitidae		Leptopilina		japonica	Identity percentage 95.65% through NCBI blast
V31-7	31	7					>V31-7-LepR1_D08.ab1 NNNNNNNNNGNNNNNNNTGNATCCCCCCCTCCAANAGGATCATAAAAAGAGGTATTTAAATTACGATCAAATAATAATAT AGTAATCCCCCCTGCTAAAACAGGTAAAGATAATAATAAAAGAATTGTTGTTAAAAAAATAGCTCAAATAAATAAAGTAA TTTTATCTATTGTTATTAAATAAGGACGTATATTAATAATAGTAGAAATAAAATTAATTGACCCTAAAATTGAAGAAACC CCCCTTAAATGGAATGAAAAAATTACTAAATCAGTAGAAACCCCAGGATGGCTATCTATTAAAGATAAAGGAGGGTAAAC CGGTCACCCTGGTCCTGCCCCTTGATCAATTATCATTTTAGTTATCATTAAAAT…	non-ideal sequencing results	ACD4002	Hymenoptera	Figitidae		Leptopilina		japonica	Identity percentage 93.32% through NCBI blast
V31-10	31	10					>V31-10-LepR1_A08.ab1 ANNNNNNNNNGNTANNNNTTGGNTCCCCCCCTCCAACAGGATCATAAAAAGANGTATTTAAATTACGATCAAATAATAAT ATAGTAATCCCCCCTGCTAAAACAGGTAAAGATAATAATAAAAGAATTGTTGTTAAAAAAATAGCTCAAATAAATAAAGT AATTTTATCTATTGTTATTAAATAAGGACGTATATTAATAATAGTAGAAATAAAATTAATTGACCCTAAAATTGAAGATA CCCCCCTTAAATGGAATGAAAAAATTACTAAATCAGTAAAAACCCCAGGATGGCTATCTATTAAAGATAAAGGAGGGTAA ACCGGTCACCCTGGTCCTGGCCCTTGATCAATTATCATCTTTGGTAACATTAA…	non-ideal sequencing results	ACD4002	Hymenoptera	Figitidae		Leptopilina		japonica	Identity percentage 92.28% through NCBI blast
V33-1	33	1					>33-1-LepR1_R_G01.ab1 NNNNNNNNNNNTANNNNTGGGTCTCCNCCCCCTGAGGGANCAAAAAATGATGTGTTAATATTTCGGTCTGTAAGCAGNNT NGTAATTGCTCCTGCTAACACTGGTAGTGATAATAATAAAAGAATTGTTGTAATTAGAACTGACCATACAAATAGTGGTG CTTGATCTATTTTTATTCCTTTAGGTCGTATATTAAGTGTTGTAGTGATGAAGTTAATAGAACCTAAAATTGATGAGATT CCTGCTAAGTGTAAAGAAAAAATCGCTATGTCAACTCTTGGTCCTGAATGAGCTCTATTAGCCGAGAGTGGTGGATAAAC TGTTCATCCTGTCCCTGCTCCTATTTCAATTATGGATCNTATTAATAAAAGTA…	The submitted sequence has been matched to Macropsis fuscula . This identification is solid unless there is avery closely allied congeneric species that has not yet been analyzed. Such cases are rare.	ABW7663	Hemiptera	Cicadellidae	100	Macropsis	100	fuscula	99.68
V34-1	34	1					>b34-1-SeqF_B03.ab1 NNNNNNNNNNNNNNNNNNNNTNNANNTGGCNNANNNTAGGAACATCTTTAAGAATTTTAATTCGAGCTGAATTAGGTCAT CNNNGAGCTTTAATTGGAGATGATCAAATTTATAATGTAATTGTAACTGCTCATGCATTCATTATAATTTTTTTTATAGT AATGCCAATTATAATTGGAGGTTTTGGAAATTGATTAGTTCCTTTAATACTTGGAGCCCCTGATATAGCCTTCCCACGAA TAAATAATATAAGATTTTGATTACTACCCCCTGCTTTATCTTTATTATTAGTGAGAAGAATGGTTGAAAATGGAGCCGGA ACTGGATGAACAGTTTACCCTCCTTTATCATCAGGGATTGCACATGGTGGAGCTT…	The submitted sequence has been matched to Drosophila immigrans. This identification is solid unless there is a very closely allied congeneric species that has not yet been analyzed. Such cases are rare.	AAI9020	Diptera	Drosophilidae	100	Drosophila	100	immigrans	100
V35-3	35	3					>V35-3-LepR1_B10.ab1 NNNNNNNNNGNNNNANANAGGNTCCCCTCCTCCTGCCGGGTCAAAAAATGAGGTATTTAAATTTCGATCTGTTAATAATA TAGTAATAGCTCCAGCTAGTACTGGTAATGATAATAAAAGTAATAAAGCAGTAATTACAACTGATCAAACAAATAAAGGT ATTCGGTCTAATGTAATACCCGTTGATCGTATATTAATTACAGTTGTAATAAAATTTACAGCTCCTAAAATTGAAGAAAT TCCGGCTAGATGTAATGAAAAAATTGCTAAATCTACTGAAGCCCCTCCATGAGCAATTCCAGCAGAAAGAGGTGGGTAAA CAGTTCAACCTGTTCCAGCTCCGTTTTCAACCATTCTTCTCACTAATAATAAAG…	The submitted sequence has been matched to Drosophila suzukii . This identification is solid unless there is avery closely allied congeneric species that has not yet been analyzed. Such cases are rare.	AAC2499	Diptera	Drosophilidae	100	Drosophila	100	suzukii	100
V35-4	35	4					>V35-4-LepR1_C10.ab1 NNNNNNNNNGNNTNNNAGGATCCCCTCCTCCTGCCGGGTCAAAAAATGAGGTATTTAAATTTCGATCTGTTAATAATATA GTAATAGCTCCAGCTAGTACTGGTAATGATAATAAAAGTAATAAAGCAGTAATTACAACTGATCAAACAAATAAAGGTAT TCGGTCTAATGTAATACCCGTTGATCGTATATTAATTACAGTTGTAATAAAATTTACAGCTCCTAAAATTGAAGAAATTC CGGCTAGATGTAATGAAAAAATTGCTAAATCTACTGAAGCCCCTCCATGAGCAATTCCAGCAGAAAGAGGTGGGTAAACA GTTCAACCTGTTCCAGCTCCGTTTTCAACCATTCTTCTCACTAATAATAAAGAA…	The submitted sequence has been matched to Drosophila suzukii . This identification is solid unless there is avery closely allied congeneric species that has not yet been analyzed. Such cases are rare.	AAC2499	Diptera	Drosophilidae	100	Drosophila	100	suzukii	100
V35-5	35	5					>V35-5-LepR1_D10.ab1 ANNNNNNNNGNNATNNNNGGATCCCCTCCTCCTGCCGGGTCAAAAAATGAGGTATTTAAATTTCGATCTGTTAATAATAT AGTAATAGCTCCAGCTAGTACTGGTAATGATAATAAAAGTAATAAAGCAGTAATTACAACTGATCAAACAAATAAAGGTA TTCGGTCTAATGTAATACCAGTTGATCGTATATTAATTACAGTTGTAATAAAATTTACAGCTCCTAAAATTGAAGAAATT CCGGCTAGATGTAATGAAAAAATTGCTAAATCTACTGAAGCTCCTCCATGAGCAATTCCAGCAGAAAGAGGTGGGTAAAC AGTTCAACCTGTTCCAGCTCCGTTTTCAACCATTCTTCTCACTAATAATAAAGA…	The submitted sequence has been matched to Drosophila suzukii . This identification is solid unless there is avery closely allied congeneric species that has not yet been analyzed. Such cases are rare.	AAC2499	Diptera	Drosophilidae	100	Drosophila	100	suzukii	100
V35-6	35	6					>V35-6-LepR1_E10.ab1 NNNNNNNNNNNGNNNNNANAGGATCCCCTCCTCCTGCCGGGTCAAAAAATGAGGTATTTAAATTTCGATCTGTTAATAAT ATAGTAATAGCTCCAGCTAGTACTGGTAATGATAATAAAAGTAATAAAGCAGTAATTACAACTGATCAAACAAATAAAGG TATTCGGTCTAATGTAATACCAGTTGATCGTATATTAATTACAGTTGTAATAAAATTTACAGCTCCTAAAATTGAAGAAA TTCCGGCTAGATGTAATGAAAAAATTGCTAAATCTACTGAAGCTCCTCCATGAGCAATTCCAGCAGAAAGAGGTGGGTAA ACAGTTCAACCTGTTCCAGCTCCGTTTTCAACCATTCTTCTCACTAATAATAAA…	The submitted sequence has been matched to Drosophila suzukii . This identification is solid unless there is avery closely allied congeneric species that has not yet been analyzed. Such cases are rare.	AAC2499	Diptera	Drosophilidae	100	Drosophila	100	suzukii	100
V35-7	35	7					>V35-7-LepR1_C08.ab1 ANNNNNNNNNNNTNNNTANGGNNNNCNCCTCCTGCCGGGTCAAAAAATGANGTGTTTAAATTTCGATCTGTTAATAATAT AGTAATAGCTCCAGCTAGTACTGGTAATGATAATAAAAGTAATAAAGCAGTAATTACAACTGATCAAACAAATAAAGGTA TTCGGTCTAATGTAATACCCGTTGATCGTATATTAATTACAGTTGTAATAAAATTTACAGCTCCTAAAATTGAAGAAATT CCGGCTAGATGTAATGAAAAAATTGCTAAATCTACTGAAGCCCCTCCATGAGCAATTCCAGCAGAAAGAGGTGGGTAAAC AGTTCAACCTGTTCCAGCTCCGTTTTCAACCATTCTTCTCACTAATAATAAAGA…	The submitted sequence has been matched to Drosophila suzukii . This identification is solid unless there is avery closely allied congeneric species that has not yet been analyzed. Such cases are rare.	AAC2499	Diptera	Drosophilidae	100	Drosophila	100	suzukii	100
V36-1	36	1					>V36-1-LepR1_H10.ab1 NNNNNNNNNGNNNGGNANNNNNGGNNNNNCTCCTCCTGCCGGGTCAAAAAATGAGGTATTTAAATTTCGATCTGTTAATA ATATAGTAATAGCTCCAGCTAGTACTGGTAATGATAATAAAAGTAATAAAGCAGTAATTACAACTGATCAAACAAATAAA GGTATTCGGTCTAATGTAATACCCGTTGATCGTATATTAATTACAGTTGTAATAAAATTTACAGCTCCTAAAATTGAAGA AATTCCGGCTAGATGTAATGAAAAAATTGCTAAATCTACTGAAGCCCCTCCATGAGCAATTCCAGCAGAAAGAGGTGGGT AAACAGTTCAACCTGTTCCAGCTCCGTTTTCAACCATTCTTCTCACTAATAATA…	The submitted sequence has been matched to Drosophila suzukii . This identification is solid unless there is avery closely allied congeneric species that has not yet been analyzed. Such cases are rare.	AAC2499	Diptera	Drosophilidae	100	Drosophila	100	suzukii	100
V36-2	36	2					>V36-2-LepR1_F08.ab1 NNNNNNNNNNNNNNNNNNAGGNNCCCCTCCTCCTGCCGGGTCAAAAAATGAGGTATTTAAATTTCGATCTGTTAATAATA TAGTAATAGCTCCAGCTAGTACTGGTAATGATAATAAAAGTAATAAAGCAGTAATTACAACTGATCAAACAAATAAAGGT ATTCGGTCTAATGTAATACCAGTTGATCGTATATTAATTACAGTTGTAATAAAATTTACAGCTCCTAAAATTGAAGAAAT TCCGGCTAGATGTAATGAAAAAATTGCTAAATCTACTGAAGCTCCTCCATGAGCAATTCCAGCAGAAAGAGGTGGGTAAA CAGTTCAACCTGTTCCAGCTCCGTTTTCAACCATTCTTCTCACTAATAATAAAG…	The submitted sequence has been matched to Drosophila suzukii . This identification is solid unless there is avery closely allied congeneric species that has not yet been analyzed. Such cases are rare.	AAC2499	Diptera	Drosophilidae	100	Drosophila	100	suzukii	100
V36-3	36	3					>V36-3-LepR1_D06.ab1 NNNNNNNNNGGNANATAGGGTCTCCCCCTCCTGCAGGANCAAAAAATGAAGTGTTTAAATTTCGGTCTGTCAATAATATT GTAATTGCTCCAGCTAAAACAGGTAGAGATAATAATAATAATAATGCAGTAATTACAACTGATCAAACAAATAAAGGTAT TCGGTCTAAAGTAATTCCAGAAGATCGTATATTAATTACTGTTGTAATAAAATTTACAGCCCCTAAAATTGAAGAAATTC CGGCTAAATGTAAAGAAAAAATTGCTAAATCTACTGAAGCTCCACCATGTGCAATCCCTGATGATAAAGGAGGGTAAACT GTTCATCCAGTTCCGGCTCCATTTTCAACCATTCTTCTCACTAATAATAAAGAT…	The submitted sequence has been matched to Drosophila immigrans. This identification is solid unless there is a very closely allied congeneric species that has not yet been analyzed. Such cases are rare.	AAI9020	Diptera	Drosophilidae	100	Drosophila	100	immigrans	100
