# Supplementary material for: Sticky Pi is a high-frequency smart trap that enables the study of insect circadian activity under natural conditions
Source: PLoS Biol. 2022 Jul 7;20(7):e3001689. doi: 10.1371/journal.pbio.3001689 (PMC9262196; doi:10.1371/journal.pbio.3001689)
Supplement: S3 Table — Detailed confusion matrix for the 982 tuboids of the validation set. Rows and columns indicate ground truth and predicted labels, respectively. Abbreviated labels are Macropsis fuscula (3), Drosophila suzukii males (4), drosophilids that are not male D. suzukii (5), Anthonomus rubi (11), Psyllobora vigintimaculata (12), Coleoptera that do not belong to any above subgroup (14) and Lasioglossum laevissimum (16). Data on figshare. (XLS) [file pbio.3001689.s010.xls]

## Sheet: Sheet1
		Background	Insecta	Typhlocybinae	Macropsis fuscula	Drosophila suzukii male	Other Drosophilidae	Psychodidae	Culicidae	Calyptratae	Sciaridae	Syrphidae	Anthonomus rubi	Psyllobora vigintima	Elateridae	Other Coleoptera	Figitidae	Lasioglossum laevissimum	Lepidoptera
		Elateridae
Background		98	29	6	0	3	6	5	1	0	3	0	0	2	0	1	4	1	0
Insecta		17	156	1	0	2	14	1	3	0	11	0	0	0	0	4	10	1	0
Typhlocybinae		5	1	89	0	0	0	0	0	0	0	0	0	0	0	0	0	0	0
Macropsis fuscula		0	1	0	8	0	0	0	0	0	0	0	0	0	0	0	0	0	0
Drosophila suzukii male		1	0	0	0	43	3	0	0	0	0	0	0	0	0	0	0	0	0
Other Drosophilidae		3	13	0	0	1	81	0	0	1	0	0	0	0	0	0	0	0	0
Psychodidae		3	1	0	0	0	0	56	0	0	0	0	0	1	0	0	0	0	0
Culicidae		0	2	0	0	0	0	0	11	0	0	0	0	0	0	0	0	0	0
Calyptratae		1	2	0	0	1	2	0	0	75	0	2	0	0	0	0	0	3	0
Sciaridae		0	8	0	0	0	0	0	0	0	41	0	0	0	0	0	0	0	0
Syrphidae		0	0	0	0	0	0	0	0	1	0	6	0	0	0	0	0	1	0
Anthonomus rubi		1	0	0	0	0	0	0	0	0	0	0	3	0	0	1	0	0	0
Psyllobora vigintima		0	0	0	0	0	0	0	0	0	0	0	0	21	0	0	0	0	0
Elateridae		0	0	0	0	0	0	0	0	0	0	0	0	0	12	1	0	0	0
Other Coleoptera		0	3	0	0	0	0	0	0	0	0	0	0	1	1	6	0	0	0
Figitidae		1	13	1	0	0	0	0	0	0	1	0	0	0	0	0	54	0	0
Lasioglossum laevissimum		1	0	0	0	0	0	0	0	0	0	1	0	0	0	0	0	8	0
Lepidoptera		0	1	0	0	0	0	0	2	1	0	0	0	0	0	0	0	0	2
